# Supplementary material for: Shifting phytoplankton ecological strategies along a continuum of tidewater glacier retreat
Source: ISME Commun. 2024 Mar 18;5(1):ycaf045. doi: 10.1093/ismeco/ycaf045 (PMC12011080; doi:10.1093/ismeco/ycaf045)
Supplement: isme_supp_tables_02252025_ycaf045 [file isme_supp_tables_02252025_ycaf045.xlsx]

## Sheet: tableS1
Glacier	Location	Basin area (km2)	Glacier terminus width (km)	Width of marine terminating portion (km)	Annual meltwater run-off 2021 (Gt/y)	Elevation of glacier bed at terminus (m a.s.l.)	Classification of tidewater glacier influence	Justification for classification of tidewater glacier influence
Trinity-Wykeham	Prince of Wales icefield, draining into Talbot Inlet, Ellesmere Is.	3086	18.1	18.1	0.91	-300**	Under strong tidewater glacier influence (i.e., likely can induce upwelling of deep-water nutrients)	While we have not observed direct evidence of meltwater induced upwelling, the deep terminus, large annual run-off, and as the majority of the glaciers terminate in the ocean, we expect these glaciers to be capable of deep-water nutrient upwelling
Belcher	Devon Ice Cap, Devon Is.	1134	11.9	9.8	0.52	-239	Under strong tidewater glacier influence (i.e., likely can induce upwelling of deep-water nutrients)	We observed direct evidence of upwelling near the terminus in 2019 [1]
Sydkap	Sydkap Ice Field, Ellesmere Is.	474	3.09	3.09	0.28	-140	Under strong tidewater glacier influence (i.e., likely can induce upwelling ofdeep-water nutrients)	While we have not observed direct evidence of meltwater induced upwelling, the deep terminus, large annual run-off, and as the majority of the glacier terminates in the ocean, we expect this glacier to be capable of deep-water nutrient upwelling
Sverdrup	Devon Ice Cap, Devon Is.	765	5.12	5.12	0.35	-21*	Under strong tidewater glacier influence (i.e., likely can induce upwelling of deep-water nutrients)	Direct observation of upwelling at terminus presented in 2019 [1] and 2021 (this study, Discussion 4.2)
Jakeman	Manson Ice Field, Ellesmere Is.	498	12.9	3.1	0.52	-36	Under weak tidewater glacier influence (i.e., likely cannot induce upwelling of deep-water nutrients)	We have yet to observe evidence of upwelling at this glacier despite repeated sampling in 2019 [1] and 2021 (this study). Bhatia et al. [1] proposed that given much of the glacier terminates on land rather than in the ocean, it is possible the majority of meltwater is exported onto land first rather than as submarine discharge
Starnes.1	Ellesmere Is.	8	0.49	0.49	0.007	-25***	Under weak tidewater glacier influence (i.e., likely cannot induce upwelling of deep-water nutrients)	While we have only sampled near this glacier in this study, the lack of nutrients in the surface waters near the glacier, relatively small basin area, low annual run-off, and estimated shallow grounding line provides support that this glacier may not be capable of deep-water nutrient upwelling
Starnes.2	Ellesmere Is.	30.32	1.13	0.1-0.8	0.03	-1****	Under weak tidewater glacier influence (i.e., likely cannot induce upwelling of deep-water nutrients)	While we have only sampled near this glacier in this study, our CTD cast within roughly 100 m of the glacier reported a depth of only 9 m, and much of the glacier appears to not be in the ocean (Figure S2). We expect that Starnes.2 is only just below the surface and is on the extreme of what can be classified as a tidewater glacier.
Note. Basin areas are from the Randolph Glacier Inventory v7 [3]. Summer meltwater runoff was calculated using the Regional Atmospheric Climate Model (RACMO2.3; 6).Elevation of glacier bed at the termini for Belcher, Jakeman, Sydkap, and Sverdrup were obtained from NASA geophysical aerial surveys conducted in 2012 and 2014 (see Bhatia et al. [1]). The submarine discharge depth at Sverdrup Glacier…

## Sheet: tableS2
Metal	Mn	Fe	Cd*
Nass-7	13.27 ± 0.29	7.70 ± 1.41	132 ± 26
n	4	4	4
Consensus (nM)	13.64 ± 1.1	6.27 ± 0.46	145 ± 1.4
Blank (nM, n=10)	0.08	0.62	5.2
LoD (nM, n=10)	0.23	0.74	4.3

## Sheet: tableS3
Rubisco large subunit (Rubisco) peptide sequences	Target group(s)
FLYCMEGINR	Chaetoceros (Chaetocerotaceae)
FLNCMEGINR	Fragilariopsis and Pseudo-nitzschia
	(Bacillariaceae)
FLNCLEGINR	Thalassiosirales
NVTLGFVDLMR	Micromonas (Mamiellaceae)
DYVAEGPQILR	Phaeocystis (Phaeocystaceae)
YESGVIPYAK	Broad range of eukaryotic phytoplankton with green algae (Chlorophyta) and dinoflagellates being notable omissions

## Sheet: tableS4
Taxonomic group	Taxonomic rank	Probability of mixotrophy	Justification	References	Group
Pedinellales	Order	possibly	Many documented cases of mixotrophy in genera such as Pedinella	[10–12]	Flagellate
Chromulinaceae	Family	possibly	Many mixotrophs found in genera such as Ochromonas and Chrysochromulina	[13–16]	Flagellate
Phaeocystaceae	Family	Unknown	Only one documented case of mixotrophy in Phaeocystis with little evidence for the utility of this strategy. However, a gene-based predictive model estimates a high possibility of mixotrophy in this clade	[17]	Other
Mamiellaceae	Family	possibly	Isolated Arctic strain has been potentially observed ingesting bacteria in lab culture however, field surveys of M. polaris show no signs of phagotrophy	[18, 19]	Flagellate
Pyramimonadaceae	Family	possibly	Genera in this family such as Pyramimonas and Cymbomonas have been identified as mixotrophic	[16, 21, 22]	Flagellate
Prymnesiaceae	Family	possibly	Some examples of mixotrophy in genera such as	[16, 20]	Flagellate
			Imantonia and Prymnesium
Prymnesiales	Order	possibly	While some genera in the order such as Chrysochromulina have mixotrophic species, this classification is likely too broad to say with certainty	[16]	Other
Geminigeraceae	Family	possibly	Some genera such as Teleaulax in the family have mixotrophic species and many Cryptophytes are mixotrophic	[23]	Flagellate
Prymnesiophycidae	Class	possibly	Some genera in the class such as Chrysochromulina have mixotrophic species and many Haptophytes are mixotrophic	[16]	Other
Eutreptiaceae	Family	unknown	While mixotrophy in genera such as	[24]	Flagellate
			Eutreptiella
			has been identified, the nutritional strategies in euglenophytes are varied.
Florenciellales	Order	unknown	At least one identified case of mixotrophy in	[25]	Flagellate
			Florenciella
			this genus
Ochrophyta	Phylum	unknown	Too broad		Other
Unknown Eukaryota	Domain	unknown	Too broad		Other

## Sheet: tableS5
Station		Thalassiosirales sp. Rubisco (pM)	Chaetoceros sp. (pM)	Fragilariopsis/ Pseudo-nitzschia sp. Rubisco (pM)	Phaeocystis sp. RcL (pM)	Micromonas sp. Rubisco (pM)	Broad Rubisco peptide (pM)	Sum of diatom Rubisco (pM)	Rubisco peptide as % of total protein
	Depth (m)
BL1-2	30	0.32	0.39	0.21	0.08	0.15	5.57	0.92	1.08
BL1-1	5	0.24	0.42	0.14	0.05	0.19	4.16	0.8	0.98
BL9-1	5	0.29	0.82	0.14	0.05	0.25	6.88	1.25	1.4
BL9-2	30	0.29	0.52	0.2	0.11	0.08	7.69	1.01	1.33
SV1-1A	5	10.75	9.76	2.83	0.46	0.14	133.29	23.34	5.71
SV1-1B	5	11.97	9.32	2.74	0.53	0.2	148.65	24.03	6.13
SV1-2A	18	7.19	4.31	0.74	0.3	0.08	76.25	12.24	5.34
SV1-2B	18	10.36	1.18	0.83	0.22	0.13	60.74	12.37	4.38
SV7-1A	15	8.36	9.93	1.76	2.28	0.33	230.02	20.05	5.53
SV7-1B	15	5.51	6.84	0.97	1.03	0.14	143.17	13.32	6.85
SV7-2A	5	13.98	11.27	1.9	1.07	0.27	197.3	27.15	7.53
SV7-2B	5	11.66	10.4	2.61	0.58	0.23	134.79	24.67	6.32
TA7-2	15	0.04	0.68	0.03	0.05	0.03	2.31	0.75	0.83
TA7-3	5	0.03	1.19	0.02	0.02	0.05	5.85	1.24	2.4
